# Supplementary material for: Reliability and responsiveness of a tissue hardness meter and algometer for measuring tissue hardness and pressure pain threshold in upper trapezius myofascial trigger points
Source: PeerJ. 2025 Jun 9;13:e19580. doi: 10.7717/peerj.19580 (PMC12161125; doi:10.7717/peerj.19580)
Supplement: Supplemental Information 1 [file peerj-13-19580-s001.csv]

ID	VAS_pre	Severity_VAS_pre	VAS_post	Severity_VAS_post	VAS_change	NDI_pre	Severity_NDI_pre	NDI_post	Severity_NDI_post	NDI_change	TH_pre	TH_post	TH_change	PPT_pre	PPT_post	PPT_change	GRC_PT	GRC_pt
1	4.7	2	0.0	1	-3.7	16	3	3	1	-13	36.7	36.3	-0.4	1.5	1.5	0.0	6	5
2	2.6	1	0.4	1	-1.6	4	1	3	1	-1	43.7	37.1	-6.6	1.4	1.5	0.1	5	6
3	3.1	1	0.4	1	-2.1	5	2	6	2	1	46.5	43.6	-2.9	0.8	1.0	0.2	6	6
4	2.2	1	1.7	1	-1.2	8	2	10	2	2	58.9	36.0	-22.9	1.5	1.3	-0.2	5	1
5	4.9	2	0.4	1	-3.9	10	2	17	3	7	66.9	52.0	-14.9	1.5	1.3	-0.2	5	4
6	6.9	3	2.1	1	-5.9	19	3	5	2	-14	47.1	37.6	-9.5	1.1	2.9	1.8	6	5
7	4.9	2	3.3	1	-3.9	17	3	18	3	1	63.7	55.2	-8.5	1.1	1.2	0.1	4	3
8	5.1	2	2.5	1	-4.1	11	2	5	2	-6	42.7	41.2	-1.5	1.5	1.3	-0.2	6	4
9	5.1	2	0.4	1	-4.1	18	3	3	1	-15	77.1	52.1	-25.0	1.2	1.2	0.0	6	4
10	3.2	1	1.2	1	-2.2	8	2	2	1	-6	40.0	48.3	8.3	1.0	1.1	0.1	6	6
11	5.1	2	1.3	1	-4.1	5	2	4	1	-1	46.9	41.5	-5.4	0.5	0.8	0.3	5	2
12	2.7	1	1.5	1	-1.7	11	2	2	1	-9	41.1	38.9	-2.2	1.3	1.2	-0.1	7	4
13	6.3	3	4.6	2	-4.3	11	2	6	2	-5	48.3	37.5	-10.8	1.0	1.4	0.4	6	5
14	4.6	2	0.9	1	-3.6	13	2	5	2	-8	54.4	52.5	-1.9	1.6	2.0	0.4	5	4
15	1.0	1	0.2	1	0.0	4	1	3	1	-1	47.6	41.5	-6.1	0.7	0.8	0.1	6	7
16	3.8	2	0.3	1	-2.8	7	2	2	1	-5	54.1	42.8	-11.3	0.6	1.0	0.4	7	7
17	2.2	1	0.4	1	-1.2	14	2	4	1	-10	58.2	52.4	-5.8	2.3	2.2	-0.1	6	5
18	5.5	2	0.9	1	-4.5	23	3	6	2	-17	42.8	41.7	-1.1	1.3	2.3	1.0	5	5
19	7.5	3	1.0	1	-6.5	19	3	4	1	-15	43.6	32.8	-10.8	0.8	1.3	0.5	6	3
20	2.2	1	0.3	1	-1.2	6	2	2	1	-4	48.8	43.7	-5.1	1.7	1.1	-0.6	6	6
21	6.5	3	2.2	1	-5.5	8	2	1	1	-7	65.5	50.0	-15.5	1.2	1.4	0.2	6	5
22	6.7	3	2.9	1	-5.7	19	3	9	2	-10	44.9	41.2	-3.7	1.5	1.8	0.3	4	2
23	4.5	2	1.9	1	-3.5	26	3	3	1	-23	41.7	31.7	-10.0	1.3	1.4	0.1	6	6
24	0.7	1	0.6	1	0.3	5	2	3	1	-2	60.8	55.2	-5.6	1.2	1.3	0.1	5	2
25	5.0	2	1.0	1	-4.0	17	3	1	1	-16	45.2	45.5	0.3	1.1	1.9	0.8	5	4
26	6.2	2	1.0	1	-5.2	10	2	5	2	-5	45.3	38.2	-7.1	1.8	1.2	-0.6	5	6
27	7.3	3	2.0	1	-6.3	12	2	6	2	-6	68.2	56.3	-11.9	1.6	1.4	-0.2	5	4
28	6.6	3	2.0	1	-5.6	24	3	5	2	-19	48.8	37.7	-11.1	0.5	1.2	0.7	6	5
29	2.2	1	1.7	1	-1.2	10	2	3	1	-7	60.3	54.9	-5.4	0.2	1.1	0.9	6	5
30	3.3	1	1.3	1	-2.3	3	1	5	1	2	49.3	43.0	-6.3	1.5	1.4	-0.1	6	5
31	2.5	1	0.8	1	-1.5	7	2	4	1	-3	56.4	40.7	-15.7	1.3	1.7	0.4	4	3
32	1.0	1	0.1	1	0.0	5	2	6	2	1	35.1	21.1	-14.0	1.8	1.7	-0.1	6	5
33	6.8	3	1.5	1	-5.8	17	3	1	1	-16	58.2	41.2	-17.0	1.5	1.5	0.0	6	6
34	7.0	3	1.9	1	-6.0	18	3	0	1	-18	50.3	44.8	-5.5	1.4	2.2	0.8	6	7
35	1.7	1	0.5	1	-0.7	8	2	4	1	-4	47.0	37.0	-10.0	1.4	1.0	-0.4	6	5
36	3.1	1	1.4	1	-2.1	11	2	8	2	-3	42.8	42.9	0.1	0.9	1.1	0.2	6	5
