# Supplementary material for: Reliability and responsiveness of a tissue hardness meter and algometer for measuring tissue hardness and pressure pain threshold in upper trapezius myofascial trigger points
Source: PeerJ. 2025 Jun 9;13:e19580. doi: 10.7717/peerj.19580 (PMC12161125; doi:10.7717/peerj.19580)
Supplement: Supplemental Information 2 [file peerj-13-19580-s002.csv]

ID	Time	TH_WS_First	TH_WS_Second	TH_WS_Third	TH_SO_First	TH_SO_Second	TH_SO_Third	PPT_WS_First	PPT_WS_Second	PPT_WS_Third	PPT_SO_First	PPT_SO_Second	PPT_SO_Third	VAS	Severity_VAS
1	First	35.9	34.7	40.1	24.9	27.2	22.1	2.0	1.9	2.0	1.1	1.5	1.3	4.7	2
2	First	25.1	27.6	28.7	34.0	35.2	33.5	2.2	2.4	2.3	1.7	1.7	2.0	2.6	1
3	First	24.9	26.8	27.7	38.9	46.4	41.6	1.2	1.2	1.3	0.8	0.7	0.9	3.1	1
4	First	53.5	50.0	56.0	58.4	56.7	57.6	1.5	1.5	1.4	1.4	1.4	1.6	2.2	1
5	First	54.1	55.5	64.6	55.9	58.4	52.6	2.0	2.2	1.9	1.4	1.8	2.1	4.9	2
6	First	13.6	16.5	17.6	38.4	39.1	38.1	2.9	3.4	3.1	1.9	1.9	2.1	6.9	3
7	First	52.1	51.5	52.9	45.2	44.7	47.6	1.6	1.5	1.7	0.9	1.3	1.2	4.9	2
8	First	65.2	57.3	59.9	62.7	57.3	49.2	1.7	1.7	1.7	1.5	1.6	1.8	5.1	2
9	First	65.3	65.7	65.1	72.5	69.1	57.3	0.9	1.0	0.7	0.9	0.9	0.7	5.1	2
10	First	42.7	40.5	43.7	53.3	54.3	55.5	1.9	1.6	1.7	0.8	0.9	0.7	3.2	1
11	First	55.5	51.9	51.6	57.2	59.1	57.1	1.1	1.1	1.2	1.4	1.3	1.2	2.2	1
12	First	59.9	52.7	42.0	49.9	51.5	56.0	1.7	1.6	1.6	2.1	2.3	2.4	6.2	2
13	First	47.9	42.1	44.8	30.4	33.5	32.4	2.2	2.2	2.3	1.5	1.6	1.8	4.4	2
14	First	59.3	59.9	50.1	39.9	40.8	41.1	1.7	1.1	1.4	1.6	1.6	1.4	6.7	3
15	First	45.2	43.6	42.5	49.1	54.8	49.6	2.5	2.5	2.2	1.6	2.0	2.4	4.4	2
16	First	34.4	35.5	40.8	34.7	42.1	42.1	1.6	1.4	1.4	1.1	1.2	1.2	4.5	2
17	First	50.5	53.9	52.7	56.7	58.8	58.4	2.3	2.4	2.3	1.8	1.9	1.8	0.7	1
18	First	23.3	24.5	29.6	23.6	32.0	25.1	2.1	2.2	1.8	1.4	1.4	1.2	5.0	2
19	First	52.5	51.1	48.4	55.6	50.3	48.3	1.0	1.2	1.1	0.7	0.6	0.4	6.6	3
20	First	44.0	36.8	40.7	50.5	54.4	51.5	1.7	1.5	1.7	1.0	0.8	1.0	2.2	1
21	First	44.0	43.5	47.3	59.6	59.6	52.4	2.1	1.9	2.3	2.1	2.2	2.1	3.3	1
22	First	32.8	30.4	29.9	38.4	37.6	40.8	1.6	1.9	1.7	1.9	1.8	1.7	1.0	1
23	First	48.5	45.9	46.8	49.7	50.7	55.3	2.8	2.5	2.1	1.7	1.8	1.0	6.8	3
24	First	46.4	43.7	54.5	58.7	53.9	50.5	2.7	2.4	2.7	1.4	1.5	1.6	7.0	3
